# Supplementary material for: Meta-analysis of human and mouse ALS astrocytes reveals multi-omic signatures of inflammatory reactive states
Source: Genome Res. 2022 Jan;32(1):71–84. doi: 10.1101/gr.275939.121 (PMC8744676; doi:10.1101/gr.275939.121)
Supplement: Supplemental Material [file supp_gr.275939.121_Supplemental_Code.zip]

Archive with 8 entries (7 files):
- ALS_reactive_astrocytes_meta-main/
- ALS_reactive_astrocytes_meta-main/.gitignore
- ALS_reactive_astrocytes_meta-main/ALS_reactive_astrocytes_meta.Rproj
- ALS_reactive_astrocytes_meta-main/astrocyte_a1_als_meta.Rmd
- ALS_reactive_astrocytes_meta-main/astrocyte_a1_als_meta_functions.R
- ALS_reactive_astrocytes_meta-main/astrocyte_a1_als_meta_objects.R
- ALS_reactive_astrocytes_meta-main/README.md
- ALS_reactive_astrocytes_meta-main/working_model.fig5.png
